# Supplementary material for: Unveiling the Brain-Penetrating Material Basis of Dragon’s Blood: Identification of Active Metabolites and Metabolic Pathways for Ischemic Stroke Therapy
Source: Metabolites. 2026 May 14;16(5):327. doi: 10.3390/metabo16050327 (PMC13209074; doi:10.3390/metabo16050327)
Supplement: Supplementary file 1 [file metabolites-16-00327-s001.zip]

Archive with 3 entries (3 files):
- Supplementary Materials-fig S1&S2.pdf
- Table S2.xlsx
- Table-S1.xlsx
