# Supplementary material for: Unveiling the Brain-Penetrating Material Basis of Dragon’s Blood: Identification of Active Metabolites and Metabolic Pathways for Ischemic Stroke Therapy
Source: Metabolites. 2026 May 14;16(5):327. doi: 10.3390/metabo16050327 (PMC13209074; doi:10.3390/metabo16050327)
Supplement: Supplementary file 1 [file metabolites-16-00327-s001.zip › Table S2.xlsx]

## Sheet: Sheet1
Supplementary Table S2. Identification of Dragon’s Blood-derived prototypes and their in vivo metabolites in rat plasma and cerebrospinal fluid (CSF).
Blood-migrating components of DB
Prototype components	Metabolites	Metabolic Pathway	Class
4-Hydroxybenzaldehyde	4-HYDROXYBENZALDEHYDE	Prototype absorption	Aromatic aldehyde
Betaine	BETAINE	Prototype absorption	Amino acid derivative
Corynoxeine	Corynoxeine	Prototype absorption	Indole alkaloid
Gomisin H	Gomisin H	Prototype absorption	Lignan
Macamide Impurity 10	Macamide Impurity 10	Prototype absorption	Macamide derivative
Palmitoleic acid	Palmitoleic acid	Prototype absorption	Fatty acid
Palmitoleic acid	Oleic acid	Fatty acid chain elongation	Fatty acid
Oleic acid epoxide	8-Hydroxy-8-(3-octyloxiran-2-yl)octanoic acid	Hydroxylation / Oxidation	Linoleic acid derivative
Dactylin	4''-Methoxygenistin	Deglucuronidation	Isoflavone glycoside / Isoflavone
Nobiletin	Artemitin	Demethylation	Flavonoid
Blood-migrating components of DB+B
Prototype components	Metabolites	Metabolic Pathway	Class
4-Hydroxybenzaldehyde	4-HYDROXYBENZALDEHYDE	Prototype absorption	Aromatic aldehyde
Betaine	betaine	Prototype absorption	Amino acid derivative
Corynoxeine	Corynoxeine	Prototype absorption	Indole alkaloid
Gomisin H	Gomisin H	Prototype absorption	Lignan
Macamide Impurity 10	Macamide Impurity 10	Prototype absorption	Macamide derivative
Palmitoleic acid	Palmitoleic acid	Prototype absorption	Fatty acid
Dactylin	4''-methyloxy-Genistin	Deglucuronidation	Isoflavone glycoside / Isoflavone
Dactylin	Artemitin	Deglycosylation	Flavonoid
Dactylin	Daidzin	Deglycosylation	Isoflavone glycoside / Isoflavone
Mulberroside A	Daidzin	Deglycosylation	Isoflavone glycoside / Isoflavone
Nobiletin	Artemitin	Demethylation	Flavonoid
Oleic acid epoxide	8-Hydroxy-8-(3-octyloxiran-2-yl)octanoic acid	Hydroxylation / Oxidation	Fatty acid
Nobiletin	Artemitin	Demethylation	Flavonoid
Biochanin A	Genistein	Demethylation	Isoflavone glycoside / Isoflavone
Tryptophan	Indole-3-carbinol	Tryptophan metabolism	Indole derivative
Macamide Impurity 10	(9Z,12Z)-N-(3-Methoxybenzyl)octadeca-9,12-dienamide	Amide side-chain modification	Macamide derivative
Vanillic acid / Salicylic acid	4-Hydroxybenzaldehyde	Decarboxylation / Reduction	Phenolic acid derivative
Brain-migrating constituents of DB
Prototype components	Metabolites	Metabolic Pathway	Class
Betaine	betaine	Prototype absorption	Amino acid derivative
Gomisin H	Gomisin H	Prototype absorption	Lignan
Macamide Impurity 10	Macamide Impurity 10	Prototype absorption	Macamide derivative
3,3'-dihydroxy-5-methoxystilbene	Oxyresveratrol	Demethylation and Hydroxylation	Stilbenoid
Dactylin	Sissotrine	Deglycosylation	Isoflavone glycoside / Isoflavone
Dactylin	Cyanidin-3-glucoside chloride	Deglycosylation	Anthocyanin
Dactylin	glycitin	Deglucuronidation	Isoflavone glycoside / Isoflavone
Isorhapontigenin	Oxyresveratrol	Demethylation	Stilbenoid
Mulberroside A	Oxyresveratrol	Deglycosylation	Stilbenoid
Neohesperidin Dihydrochalcone	Sissotrine	Deglycosylation	Isoflavone glycoside / Isoflavone
Resveratrol	Oxyresveratrol	Hydroxylation / Oxidation	Stilbenoid
Brain-migrating constituents of DB+B
Prototype components	Metabolites	Metabolic Pathway	Class
Betaine	betaine	Prototype absorption	Amino acid derivative
Gomisin H	Gomisin H	Prototype absorption	Lignan
Macamide Impurity 10	Macamide Impurity 10	Prototype absorption	Macamide derivative
3,3'-dihydroxy-5-methoxystilbene	Oxyresveratrol	Demethylation and Hydroxylation	Stilbenoid
Dactylin	Cyanidin-3-glucoside chloride	Deglycosylation	Anthocyanin
Dactylin	glycitin	Deglucuronidation	Isoflavone glycoside / Isoflavone
Isorhapontigenin	Oxyresveratrol	Demethylation	Stilbenoid
Mulberroside A	Oxyresveratrol	Deglycosylation	Stilbenoid
Neohesperidin Dihydrochalcone	Sissotrine	Deglycosylation	Isoflavone glycoside / Isoflavone
Resveratrol	Oxyresveratrol	Hydroxylation / Oxidation	Stilbenoid
4-Hydroxybenzaldehyde	BENZALDEHYDE	Dehydroxylation	Phenolic acid and its derivatives
Resveratrol	Oxyresveratrol	Hydroxylation	Stilbenoid
Biochanin A	Sissotrine	Glucosylation	Isoflavone glycoside / Isoflavone
Dactylin	Cyanidin-3-glucoside chloride	Skeletal rearrangement	Anthocyanin
Berberrubine	Coptisine	Cyclization	Isoquinoline alkaloid
