# Supplementary material for: Unveiling the Brain-Penetrating Material Basis of Dragon’s Blood: Identification of Active Metabolites and Metabolic Pathways for Ischemic Stroke Therapy
Source: Metabolites. 2026 May 14;16(5):327. doi: 10.3390/metabo16050327 (PMC13209074; doi:10.3390/metabo16050327)
Supplement: Supplementary file 1 [file metabolites-16-00327-s001.zip › Table-S1.xlsx]

## Sheet: Sheet1
Table S1. Identification of chemical constituents in Dragon’s Blood resin by UHPLC-Q-TOF-MS/MS.
No	Name	Formula	Adduct	Theoretical m/z	Measured m/z	Error (ppm)	RT (min)	MS2
1	L-Arabitol	C5H12O5	[M-H]-	151.061	151.061	1.98595	0.7939	55.01914:120 56.99762:20 59.01371:283 71.01392:180 76.97186:20 85.03016:20 101.02435:40
2	Sorbitol	C6H14O6	[M-H]-	181.072	181.071	-2.37475	0.776233	53.0025:41 55.01911:413 56.99711:60 57.0347:100 58.0061:60 58.82122:40 59.01358:1722 67.01886:40 69.03375:80 71.01334:1309 72.99387:22 73.02967:239 79.01888:20 81.03516:20 83.01446:140 85.02877:141 89.02455:229 95.01438:21 97.02568:21 97.03047:40 101.02427:226 113.0246:60 115.03843:20 119.03488:40 131.03018:20 131.03722:20 163.06029:40 179.05763:20 181.07191:60
3	Sucrose	C12H22O11	[M-H]-	341.109	341.109	-1.17265	0.776233	55.01691:20 59.01354:875 71.0133:284 71.02268:21 83.01452:40 85.02737:41 87.00778:41 89.02378:415 95.01083:20 95.01465:60 101.02403:160 113.02472:120 119.03533:160 131.03722:20 143.03654:40 149.03938:20 149.04436:60 159.04903:40 159.05521:20 161.04585:40 177.0602:60 179.05463:80 189.06049:20 191.06815:20 191.0787:40 341.11093:120 341.12607:80 341.13956:20
4	Betaine	C5H11NO2	[M+H]+	118.086	118.085	-8.12965	0.778	55.93287:22 55.94583:22 56.04958:907 57.0573:160 57.87833:439 57.93434:20 57.98656:20 57.99397:20 58.01288:64 58.06465:30275 58.24685:64 58.26302:82 58.27342:20 58.28807:40 58.29452:20 58.30026:60 58.31304:40 58.32071:20 58.333:40 58.34221:20 58.35269:20 58.36758:40 58.3722:20 58.38103:60 58.39262:20 58.40178:40 58.41324:40 58.41966:40 58.42592:20 58.43198:20 58.44705:40 58.45253:20 58.46205:40 5…
5	Trehalose	C12H22O11	[M+Na]+	365.105	365.106	1.34208	0.778	143.01839:40 167.0226:20 185.04456:20 187.04214:20 194.98312:20 203.05346:201 265.07701:20 299.01142:20 365.03863:21 365.05088:20 365.06012:41 365.10578:707 365.1489:42 366.10695:20 368.32092:20
6	Lactitol	C12H24O11	[M-H]-	343.125	343.124	-2.59381	0.776233	59.01402:288 71.01369:160 85.02974:100 89.02499:242 101.02557:140 113.02537:60 119.0353:100 131.03838:20 143.03572:40 149.04478:20 161.04257:60 161.05098:40 163.06033:40 179.0553:60 181.07169:80 343.11203:20 343.12494:80 343.13818:40 343.17072:20
7	Glabrone	C20H16O5	[M+H]+	337.11	337.11	-0.266975	0.79615	139.02593:20 192.01667:60 196.98105:20 224.91451:20 291.00805:20 337.11084:264
8	Forsythoside E	C20H30O12	[M+Na]+	485.163	485.163	-0.618348	1.1176	150.97291:20 176.07298:20 185.04451:20 201.0045:20 323.10755:120 369.80325:21 485.07111:20 485.10521:20 485.11998:20 485.16356:578 485.20573:61 485.23573:20
9	Methyl Hesperidin	C29H36O15	[M+Na]+	647.195	647.195	-0.927077	1.18932	201.00923:20 237.04762:20 339.07741:80 339.09702:20 501.10669:40 501.12559:80 501.13633:60 645.05264:22 647.09976:20 647.11408:20 647.19612:905 647.27556:20
10	Berberrubine	C19H16NO4+	[M+H]+	323.11	323.11	1.26892	2.35773	67.05509:3 69.0699:3 84.9572:3 98.98566:1 111.04752:1 112.90112:1 132.90606:1 140.91174:1 156.88945:4 158.89283:1 159.08066:1 160.98839:1 162.93755:1 169.07312:1 171.87942:1 173.88244:1 174.89981:1 175.88009:1 187.82767:1 187.84846:1 189.86063:3 190.9014:3 191.8712:1 191.92155:1 193.10411:1 200.87907:1 200.88601:4 202.83458:1 202.84478:1 209.86926:1 213.85917:1 214.83345:1 215.84453:1 216.91226:1…
11	Cimifugin	C22H28O11	[M+H]+	469.17	469.168	-4.07102	3.919	131.12731:10 145.02761:20 160.07992:20 177.05434:40 243.0866:10 322.11681:10 322.13298:20 323.10975:140 323.13031:30 331.09914:70 450.7176:10 467.60792:20 467.62862:20 467.65048:30 467.67545:10 469.05137:10 469.07642:10 469.08928:20 469.10793:30 469.16772:2484 469.22073:32 469.22895:13 469.87372:10 470.17012:30 470.18546:43
12*	Salicylic acid	C7H6O3	[M-H]-	137.024	137.025	1.45959	4.20188	55.01778:20 65.03924:282 75.02423:43 93.03427:1291
13	Syringic acid	C9H10O5	[M-H]-	197.045	197.046	3.55249	4.34712	61.00742:20 65.00268:20 67.01908:100 78.01015:60 89.00154:40 91.01859:21 95.01387:202 97.02633:20 121.03039:61 123.00813:262 123.01654:41 138.0284:40 138.03706:20 166.9978:140 182.02238:120
14	Vanillic acid	C8H8O4	[M-H]-	167.034	167.035	4.25063	4.31102	65.00149:20 91.01765:40 95.01588:20 108.01971:60 108.02686:40 123.04373:40 152.00871:60 152.01678:40
15	4-Acetoxyphenol	C8H8O3	[M-H]-	151.04	151.04	0.198623	4.34712	65.00289:40 91.01915:60 108.02203:336 109.02897:120 122.03954:20 124.02071:20 136.01595:40 151.0394:140
16	Glycyrrhetinic acid deriv.	C37H60O13	[M+Na]+	735.393	735.396	4.89534	4.42458	71.04466:20 71.04999:40 73.03014:20 85.02878:80 91.05494:20 99.04111:20 99.07859:20 101.05794:20 105.07087:40 107.08413:20 119.08677:20 123.04348:80 123.07524:40 123.08512:20 127.03691:20 127.04326:20 129.05365:80 129.07161:40 131.08527:60 133.10203:40 135.11683:20 137.09567:20 139.03966:20 142.07343:20 143.08954:40 145.05115:20 145.09989:20 147.06435:120 147.07638:40 147.12008:20 151.03663:20 15…
17	3,5,6,7,8,3',4'-Heptamethoxyflavone	C22H24O9	[M+Na]+	455.132	455.132	0.681121	4.58612	68.99647:10 91.05653:10 107.04762:20 109.06602:10 119.04895:10 121.02646:10 123.0123:10 123.0441:10 127.05786:10 129.06913:10 133.06507:30 145.06491:20 147.04443:20 151.03086:10 152.00879:10 157.06763:10 159.07912:30 161.05971:20 163.03962:10 163.07459:20 167.03352:30 167.04514:10 167.0686:10 173.05869:20 175.04115:20 179.03333:10 180.04062:10 183.04485:10 184.05505:10 185.00283:10 187.03169:10 1…
18	5,7-Dimethoxyflavone	C17H14O4	[M+H]+	283.097	283.096	0.211942	4.62267	51.02302:10 55.01868:50 65.03865:40 65.04627:10 66.04606:10 67.05334:10 68.9973:130 69.03369:20 77.03944:20 78.04619:10 79.01673:20 79.05333:20 81.03393:20 81.07187:10 83.01411:10 85.02654:10 91.05434:30 93.03368:40 94.04217:40 97.02702:10 97.10519:10 103.05664:20 105.03351:10 107.04965:70 107.08419:10 111.00813:10 115.05428:90 116.06129:10 117.0341:20 117.07089:20 118.04268:30 119.04773:40 119.0…
19	4-Hydroxybenzaldehyde	C7H6O2	[M-H]-	121.029	121.03	4.95749	4.54365	53.00548:40 65.0022:40 65.03904:80 91.01844:140 91.72423:23 92.02663:1422 93.03451:200 108.02093:41 120.02092:363 120.62867:42 121.02931:612
20	Hydroxychavicol	C9H10O2	[M-H]-	149.061	149.061	-0.0670867	4.70323	65.00185:20 65.03692:20 67.01933:20 93.03324:20 103.05735:20 108.02206:140 109.02693:20 119.05076:20 121.02878:60 122.03803:80 123.04741:40 129.03267:80 129.03778:20 130.04231:40 147.04414:100 148.05284:101 149.05952:280 149.07356:20
21	Echioidinin	C16H12O5	[M-H]-	283.061	283.061	0.317952	4.79145	54.61362:20 59.52342:20 60.48878:20 60.62282:20 61.01126:20 62.01577:40 62.5998:20 63.0237:120 65.00318:617 65.80651:21 67.01968:20 68.99868:20 77.03798:40 78.01353:20 81.09304:20 82.01046:20 83.01432:80 87.02507:40 88.03286:60 89.00323:120 89.03938:120 91.0192:80 92.02786:20 93.03406:22 94.00567:1024 97.02822:100 106.00363:20 107.01392:200 108.98995:20 108.9969:20 113.03841:20 116.02724:60 116.6…
22	Azelaic acid	C9H16O4	[M-H]-	187.098	187.097	-1.06896	4.86137	57.03377:20 80.02594:10 95.04961:10 97.06596:40 123.08199:40 125.06289:10 125.09743:110 143.10899:10 187.09779:20
23*	Biochanin A	C16H12O5	[M+H]+	285.075	285.075	1.36806	4.80252	50.0153:703 51.02058:21 51.0241:41 53.00228:20 53.03846:120 54.01026:20 55.01808:160 57.03387:40 62.01499:20 63.02248:120 65.03876:452 66.04731:41 67.0179:594 67.0542:83 68.02566:1183 68.99741:749 69.03276:69 70.06825:20 71.01343:20 75.02107:20 77.03696:61 77.04086:20 77.75936:21 78.01022:664 78.04396:21 79.01914:60 79.05422:60 79.2907:20 81.03296:80 83.01339:201 83.04728:40 89.03914:386 90.04699…
24*	Nobiletin	C21H22O8	[M+Na]+	425.12	425.121	2.5875	4.92538	91.05361:20 105.07137:20 107.04932:20 107.08693:20 119.04728:20 121.02809:40 121.06443:20 131.08564:20 133.06489:20 133.10125:20 142.08156:20 143.08339:20 145.09929:40 147.11831:20 149.13261:20 151.03967:20 153.05193:20 155.08922:40 157.10306:60 159.11995:20 161.097:20 163.07166:20 165.07084:20 167.03691:20 167.09014:20 171.11065:20 171.12003:20 173.09775:20 173.1321:20 175.03672:20 179.0854:20 1…
25	Sakuranetin	C16H14O5	[M-H]-	285.077	285.077	0.21047	4.89605	51.02504:20 61.00815:180 62.01532:40 63.02367:180 64.78831:55 65.00294:4522 65.02369:30 65.03902:131 68.99814:40 78.01111:160 82.00601:60 83.01583:62 89.00305:1395 89.04211:47 91.01868:598 91.05522:231 92.02782:20 92.99797:102 93.03432:1380 94.00585:572 95.01616:20 96.02372:40 97.02958:1322 99.00823:20 104.0265:120 106.00562:40 107.01272:120 108.02168:60 116.02555:20 117.03482:399 118.65876:107 1…
26	2,3-Divanillyl-1,4-butanediol	C20H26O6	[M-H]-	361.166	361.166	0.138441	4.91348	85.03333:20 93.03461:220 101.03952:60 108.0212:61 109.02908:330 109.03691:42 111.04711:21 119.04594:40 120.63449:22 121.02926:1095 121.63274:22 122.03717:1070 123.04357:173 123.05272:20 124.0121:20 129.03487:279 130.04294:20 131.05107:40 134.03546:40 135.04483:220 136.05318:160 137.02036:20 137.06097:40 143.05025:20 145.02324:20 145.06577:20 146.03716:160 147.0451:665 148.05228:60 149.05927:220 1…
27	Naringenin 5-methyl ether	C16H14O5	[M+H]+	287.091	287.091	-0.696642	4.90778	50.01537:524 50.02404:21 51.02243:182 52.02996:40 53.00148:120 53.03895:693 54.01137:22 54.83686:20 54.84152:42 54.99352:22 55.01798:1105 55.05413:222 57.03288:100 57.03773:40 59.01246:100 59.0477:20 63.02306:80 64.8295:20 65.00026:45 65.03873:1315 65.05109:23 67.01807:481 67.05416:189 67.80843:21 68.02589:556 68.77124:41 68.78039:20 68.80985:26 68.97493:27 68.99698:3255 69.03332:202 71.01285:344…
28	7,4'-Dihydroxyflavone	C15H10O4	[M+H]+	255.065	255.065	-1.52902	5.05057	50.01615:20 51.02263:120 51.99306:20 52.86663:40 53.00158:146 53.03856:1338 53.35464:20 55.01803:180 61.00683:40 62.0152:102 63.02285:847 64.82434:21 64.82914:46 65.03848:2951 67.01732:60 68.76826:20 68.7758:30 68.9969:5715 69.03417:448 69.93373:20 75.02255:100 77.00297:60 77.03883:222 78.04573:61 79.01843:40 79.05509:80 79.05882:40 80.76488:20 80.77248:60 80.77777:40 80.97458:29 81.03332:4495 81…
29	Ophiopogonin derivative	C44H70O18	[M+Na]+	909.44	909.445	5.49789	5.05057	567.14608:20 617.3117:20 747.27202:20 763.27414:20 763.35616:20 763.38818:40 789.19275:20 906.39328:20 906.42994:60 906.44799:20 907.62352:20 908.40865:20 909.21004:40 909.22865:40 909.25549:60 909.27856:140 909.30846:161 909.3426:221 909.4429:8551 909.5212:85 909.82327:20 910.19249:20 910.25328:20 910.30425:20 910.35919:20 910.3722:20 910.40541:40 910.42535:80 910.44561:180 910.48805:40 910.9731…
30	2-Naphthol	C10H8O	[M-H]-	143.05	143.05	-1.39811	5.1428	115.05779:40
31	Paprazine	C17H17NO3	[M+Na]+	306.11	306.11	-0.294012	5.12168	98.98113:20 153.0576:20 306.11294:60 306.13828:20 306.16247:20
32*	Resveratrol	C14H12O3	[M-H]-	227.071	227.071	-3.83139	5.1428	51.02329:100 51.58468:40 51.59889:20 53.04448:20 55.01835:60 57.034:20 57.90541:20 58.28965:20 63.02449:80 63.68565:20 65.00284:220 65.03943:768 67.01894:60 67.02472:20 68.99792:100 75.02312:21 77.03956:413 80.02551:20 81.03491:201 83.01314:120 83.02118:20 88.03248:80 89.0395:348 91.01981:40 91.05512:100 92.02626:140 92.73041:40 93.03457:2746 93.46884:25 97.03027:40 101.0386:80 102.0461:20 103.01…
33	Isoquinoline alkaloid	C29H34N2O8	[M+H]+	539.21	539.208	-3.74622	5.1936	79.05271:20 107.04748:60 107.05262:40 121.0262:40 121.03152:20 137.04671:20 137.06047:200 148.06964:20 148.07489:20 195.06823:20 222.06627:20 233.0093:20 237.09969:20 240.07741:20 249.99702:20 252.07863:40 266.09482:20 267.066:20 267.09947:20 268.06334:40 268.07497:60 269.07947:40 281.05439:20 281.0804:40 282.048:20 283.0548:41 283.09675:542 284.04963:41 284.09691:20 292.07969:20 293.08514:20 293…
34	Genkwanin	C16H12O5	[M+H]+	285.076	285.074	-6.31411	5.15772	50.01539:40 51.0265:20 53.00288:40 55.0189:40 63.02263:20 65.03867:100 68.02728:20 68.99793:120 77.03845:80 78.01186:20 78.046:20 79.05528:100 81.03477:40 89.03891:80 91.05552:60 92.02771:20 93.03354:60 95.04658:20 96.02216:80 101.04008:40 105.03274:40 106.03945:60 107.04923:120 108.02548:20 109.03043:40 110.03572:40 117.03563:20 117.06941:20 118.04343:60 119.04703:80 121.02894:80 124.00189:40 12…
35	4',7-Di-O-methylnaringenin	C17H16O5	[M+Na]+	323.09	323.089	-4.02365	5.2111	107.05082:20 129.03036:100 217.04345:20 308.06227:20 322.00924:20 322.01702:40 322.03819:60 322.99039:40 323.00819:24 323.03142:20 323.04135:24 323.08804:2479 323.82104:24 324.09066:40 324.1013:23 324.19424:24
36	Scopoletin	C10H8O4	[M-H]-	191.035	191.035	-0.523464	5.24758	58.95701:20 68.99797:20 91.01898:40 92.0268:40 104.02664:140 119.01426:60 120.02008:60 120.02921:20 147.00743:60 148.01657:359 176.01134:565 191.03516:81
37	Feruloyltyramine	C18H19NO4	[M-H]-	312.124	312.125	2.21066	5.23017	117.0344:20 119.05061:20 132.05812:20 133.02847:40 133.05331:40 133.0629:40 134.03661:100 134.06549:20 135.04517:359 136.04428:20 136.07652:20 147.04425:121 147.05482:21 148.05318:561 149.0582:21 160.03619:40 161.02483:20 162.03387:20 162.05537:60 175.02596:40 175.03632:20 176.03612:100 176.04706:20 177.04303:60 178.05092:302 184.05046:20 190.05128:339 191.06084:60 197.02876:60 198.03572:40 199.0…
38*	Esculetin	C9H6O4	[M+H]+	179.034	179.034	1.06125	5.38762	50.01554:40 51.02341:140 53.00274:60 53.03989:80 61.00712:40 62.01642:60 63.02229:100 65.03834:80 67.0189:100 68.99762:180 69.9881:20 71.01362:60 77.03882:60 79.01838:20 79.05479:20 81.03347:100 90.01188:40 90.04578:20 91.01835:60 91.05501:40 93.03224:20 94.99771:20 96.00471:40 105.03448:80 108.00379:80 109.00934:80 109.01417:40 109.02547:40 111.00984:20 111.04058:20 111.04813:20 118.04071:20 119…
39	Pyrone derivative	C16H16O5	[M+Na]+	311.088	311.089	1.89657	5.40562	107.0444:20 119.05493:20 121.02854:40 155.08754:40 171.04333:80 171.09511:40 175.03815:100 175.06831:20 219.07747:20 238.06786:20 239.06927:20 250.06118:40 251.07594:20 254.05748:20 267.06557:60 278.06595:20 279.06984:20 281.07285:60 281.08091:60 281.09276:40 295.03497:20 295.05679:60 295.10179:20 296.06871:22 310.0557:40 310.06808:23 311.03415:23 311.08788:1602 311.13979:20 311.15333:20 312.0813…
40	Isoliquiritigenin	C15H12O4	[M-H]-	255.066	255.066	-0.392055	5.4231	65.00353:20 90.72119:20 91.01938:180 91.05594:40 92.0274:20 93.03558:100 117.03626:22 119.05045:1004 135.00951:180 169.06441:20 183.04449:20 184.00098:20 255.06296:40 255.07188:40 255.22421:20
41	Deltonin	C45H72O17	[M+Na]+	907.4664	907.466	-0.330591	5.65497	745.27094:20 761.41981:20 889.3736:20 907.24755:60 907.27262:100 907.28933:80 907.31258:100 907.33609:60 907.39553:63 907.46792:670 908.28987:20
42	Isorhapontigenin	C15H14O4	[M-H]-	257.082	257.081	-2.48948	5.83367	108.01648:20 108.02297:40 132.02415:20 133.02837:60 136.01588:20 141.06979:40 143.04716:20 151.05746:20 152.06305:20 153.03462:20 155.05133:40 157.06453:40 159.04823:20 167.05037:40 168.05963:20 169.0632:40 171.04526:60 171.05721:20 172.04903:40 172.05798:60 173.0584:20 173.0685:20 180.05531:40 183.04022:60 184.05185:20 185.05997:100 195.04459:100 195.05344:20 196.05281:80 197.0609:100 199.03868:…
43	Dipsacoside B	C53H86O22	[M+Na]+	1097.55	1097.55	-0.956676	5.81745	597.18015:20 1079.35087:20 1097.24086:20 1097.27542:40 1097.31486:60 1097.33525:80 1097.39022:100 1097.423:60 1097.46174:120 1097.55071:1509 1097.64575:58 1097.7167:26 1098.31754:26 1098.39758:20 1098.48411:20 1098.52654:60 1098.56357:100
44	4-O-Methylphloracetophenone	C9H10O4	[M-H]-	181.051	181.05	-1.27036	6.02638	51.02375:20 61.00774:20 62.01524:20 62.01927:20 63.0236:60 65.00346:140 68.99892:20 79.02002:40 80.02824:20 82.00768:20 83.01316:60 89.00255:60 91.01875:20 94.00406:40 95.01405:80 96.02111:100 97.02974:20 105.03525:20 107.01661:20 121.02776:20 122.00095:20 123.00759:80 124.01779:60 137.0264:40 138.03233:265 138.04324:21 139.03937:40 149.99631:20 151.00316:100 165.0166:80 165.0278:21 166.01578:21 …
45	Karanjin	C18H12O4	[M+H]+	293.08	293.078	-6.78996	5.85287	55.0556:20 67.05314:20 91.05945:20 107.05165:20 121.06305:20 147.1122:20 153.05127:20 171.11866:20 177.13154:20 181.05405:20 205.0519:20 205.08782:20 205.09222:20 223.11068:20 237.10835:20 251.12897:20 293.07678:60 293.09128:40 293.17074:40 293.18038:20
46	5-Hydroxy-3'-methoxyflavone	C16H12O4	[M+H]+	269.081	269.081	0	5.96072	50.01486:50 51.02273:20 53.03911:30 55.01713:10 57.06916:10 65.03835:90 67.01766:30 67.05399:10 68.02535:50 68.99695:90 69.03432:10 69.06792:10 77.03772:90 78.00969:60 79.05353:40 81.03403:90 83.01325:10 91.05398:100 93.03235:30 95.04812:20 96.02056:110 102.04748:10 103.05366:60 105.03307:90 105.07054:70 107.04871:70 109.02938:10 111.00752:30 114.04139:10 115.05479:30 116.05918:10 117.00079:10 11…
47*	Apigenin	C15H10O5	[M-H]-	269.046	269.045	-0.48319	6.07967	51.02429:40 53.0396:20 57.52511:20 61.00771:20 63.02409:765 63.03468:22 63.99679:20 64.79595:22 65.00308:1684 65.04089:23 67.01917:45 69.00078:20 77.0392:80 77.5709:20 79.0192:160 81.03416:60 83.01378:466 88.03021:40 89.00371:40 89.00682:21 89.03914:342 91.98971:21 92.02487:20 93.03448:180 101.03934:20 103.05712:60 105.03457:284 107.01404:1102 108.9917:40 115.05403:20 116.02771:80 116.03635:40 11…
48	3-Ethoxy-4-hydroxybenzaldehyde	C9H10O3	[M-H]-	165.056	165.056	0.666442	6.14952	51.02318:20 65.00131:10 65.03962:254 67.02046:10 70.00583:30 75.02356:30 77.04003:30 79.01787:20 79.05321:10 91.01929:130 91.72658:50 92.02653:5510 92.43426:10 92.55239:10 92.71543:10 92.73087:20 92.74007:10 93.03446:3710 93.1467:14 93.50064:10 94.18879:10 94.78428:10 95.01429:40 105.03188:20 106.04043:10 108.02224:90 119.01257:20 120.02279:10 121.03019:80 136.01688:655 136.57777:21 137.02419:609…
49	5,8,11-Trihydroxyoctadec-9-enoic acid	C18H34O5	[M-H]-	329.233	329.234	1.51868	6.4469	99.08021:20 108.01864:20 119.04842:20 127.11225:20 134.03413:20 137.02509:20 137.09758:20 139.11319:60 151.04369:20 161.02599:20 163.04088:40 165.01234:20 166.02107:20 171.09341:20 171.10155:120 171.11215:20 183.14095:20 193.0146:20 211.07549:20 211.132:120 229.14471:100 240.03821:20 296.07318:20 299.0625:20 311.08871:20 314.06573:40 329.07373:20 329.10513:20 329.2334:220
50	7-Hydroxyflavone	C15H10O3	[M-H]-	237.056	237.056	0.295289	6.55307	51.02444:20 61.00902:40 63.02393:40 65.00252:120 89.00123:41 89.03995:21 91.01875:394 92.02498:20 101.03959:61 103.02303:20 104.02753:60 107.01148:20 113.03631:20 115.02398:20 117.03344:60 125.04011:20 132.02168:100 135.00943:120 139.05476:60 141.06909:20 143.04123:40 143.05125:160 145.03249:20 151.05823:20 152.06198:60 153.03285:20 153.06799:60 153.07179:120 155.04807:20 160.01814:40 165.07057:2…
51	L-Asarinin	C20H18O6	[M+H]+	355.118	355.116	-5.06874	6.38928	73.0471:40 84.95766:40 105.06711:20 121.06468:40 131.05098:20 149.06154:20 161.06042:60 167.07018:20 169.09432:20 171.08376:20 189.05718:40 191.07213:40 191.10479:20 201.05439:40 204.03565:20 205.04961:20 217.04551:40 219.06688:279 235.0562:20 250.06165:20 250.98043:20 266.99426:40 268.97491:21 277.07943:20 340.07683:20 340.09082:40 340.10232:20 340.11648:20 354.99726:20 355.04699:21 355.06293:21…
52	Alpinetin	C16H14O4	[M-H]-	269.082	269.082	1.82101	6.41163	61.00877:40 63.0271:21 65.00315:365 81.0331:21 89.00283:140 89.00999:20 91.02072:60 93.03569:20 94.00647:60 97.02933:120 107.01367:40 108.02075:20 117.03303:120 119.04882:80 121.03089:60 122.00034:100 122.01112:20 124.01543:20 126.90406:40 130.0452:20 133.03352:40 134.03918:20 139.05505:20 143.0498:60 148.01778:20 149.02399:80 149.05956:60 149.99747:100 151.00179:60 156.05873:40 158.03345:20 159.…
53	3',4',7-Trimethoxyflavone	C18H16O5	[M+Na]+	335.09	335.087	-6.26698	6.60458	107.05216:40 165.07407:20 167.07288:20 183.06325:20 218.17726:40 229.04199:20 335.05469:20 335.07427:20 335.08995:200 335.10461:60 337.19633:20 338.20287:20
54	4'-Hydroxyflavone	C15H10O3	[M+H]+	239.07	239.07	1.63132	6.55042	50.0155:40 51.02258:100 53.00078:20 53.03856:199 53.04407:40 65.03872:470 65.04464:21 68.77196:21 68.9975:715 69.03401:62 75.02303:122 77.03889:556 79.05525:42 81.03328:353 91.05355:20 93.03281:181 95.01207:80 101.03846:100 102.0429:21 103.05421:380 105.03316:80 105.06974:20 109.02859:139 115.05415:80 121.0309:20 121.063:20 127.05645:40 128.06206:83 129.0337:1519 129.06907:43 133.06312:42 136.574…
55	3,3'-dihydroxy-5-methoxystilbene	C15H14O3	[M-H]-	241.087	241.087	-1.32732	6.74642	50.16803:40 50.61615:20 51.19544:20 51.37891:20 51.39725:20 51.85028:20 51.9882:20 51.99743:20 52.1167:20 52.31567:20 52.36602:20 52.54172:20 52.59478:20 53.29339:20 54.17577:20 54.54204:40 54.6628:20 54.80555:20 54.98453:20 54.99857:20 55.01837:60 55.04602:20 55.43859:20 55.57471:20 55.94159:20 56.4284:20 57.29867:20 57.46499:20 58.12175:20 58.45935:20 60.95459:20 61.00775:20 61.32836:20 63.0235…
56	Methylnissolin	C17H16O5	[M+Na]+	323.09	323.089	-3.09511	6.74612	91.05453:20 98.98584:40 323.08892:545 323.11591:21
57	7-Hydroxy-3'-methoxyflavone	C16H12O4	[M-H]-	267.066	267.066	-0.711434	6.78137	65.00417:10 94.00585:30 98.95641:30 119.01113:20 119.01847:20 122.00073:40 167.05048:10 180.05771:130 195.04625:40 223.04639:10 224.04758:130 252.04237:292 267.06277:20 267.07199:30
58	7-O-Ethylmorroniside	C19H30O11	[M+Na]+	457.16	457.162	5.03106	6.90673	79.05198:20 169.04766:20 177.05577:20 289.18477:20 421.23517:20 439.25507:20 457.13309:60 457.16251:239 457.19735:60 457.25823:40 457.26728:20
59	7-O-Acetyl-loganin	C19H28O12	[M+Na]+	471.14	471.143	5.4973	7.05045	107.05127:20 121.02909:20 122.03188:20 123.04335:20 167.07201:20 175.00259:20 193.01221:20 304.95854:20 304.96608:20 323.08617:20 333.082:20 335.11144:20 359.06609:20 424.98675:20 424.99609:40 425.02564:20 471.08261:20 471.09812:40 471.11261:21 471.14174:366 471.29014:21 472.1531:20
60	Mulberroside A	C26H32O14	[M+Na]+	591.16	591.163	4.7872	7.31572	137.05668:20 153.04724:20 177.0577:20 205.08752:20 211.07288:20 295.05519:40 429.1227:20 433.1386:40 437.13504:20 441.09497:40 451.12777:20 455.10709:20 455.11863:80 471.11489:40 513.12711:20 533.15684:22 573.17159:20 591.06575:20 591.07624:20 591.10747:86 591.16189:1156 592.16516:20 592.17256:22 592.39439:20
61	2',4'-Dihydroxychalcone	C15H12O3	[M-H]-	239.072	239.071	-2.55153	7.39428	51.02521:20 63.02466:41 65.00338:222 65.04092:40 67.01921:40 91.01886:1160 92.02719:200 93.03383:20 101.0405:20 107.015:40 109.02998:60 117.03681:20 120.02132:40 121.03244:20 127.05559:81 133.03008:21 135.00888:655 137.02702:20 141.07159:80 143.04939:80 148.01675:120 152.06575:20 153.07106:40 155.05347:20 167.04951:20 167.0863:80 169.06639:259 179.05072:40 193.06683:40 195.08185:126 196.04478:20 …
62	Benahorin	C17H16O4	[M+Na]+	307.094	307.094	-0.944336	8.156	307.07032:20 307.09249:80 307.11069:20
63	Spirostane + 2O, -2H, O-Hex-dHex-dHex	C45H72O18	[M+FA-H]-	945.468	945.469	1.44902	8.13852	55.01817:20 59.01373:140 71.01412:100 71.02012:20 73.03022:20 83.01443:20 85.02914:40 89.0242:222 101.02508:120 103.03946:40 107.03233:20 113.024:160 119.03467:265 125.0237:40 125.0269:40 131.03275:40 139.03696:20 143.03452:220 143.19502:20 147.04675:40 149.04443:40 149.05161:40 161.04604:239 163.06148:299 170.80055:20 177.13757:20 177.78413:40 178.63586:20 179.05586:180 179.4604:20 180.34937:20 …
64*	Loureirin A	C17H18O4	[M+H]+	287.128	287.128	-0.731382	8.33382	56.02335:10 65.03794:115 77.03782:417 91.0537:614 93.06731:87 103.05307:133 105.06801:91 108.05617:562 115.05264:7 121.06443:303 124.04995:244 135.04349:687 137.05927:1415 151.07541:872 166.54955:176 167.06995:9791 173.05997:4 287.1227:12
65	Spirostane + 1O, -2H, O-Hex-dHex-dHex	C45H72O17	[M+FA-H]-	929.474	929.476	2.06568	8.1737	59.01401:140 71.01329:80 85.02926:20 87.00967:20 89.02385:239 101.02399:120 103.04018:120 113.0251:60 115.04279:20 119.0353:200 125.02382:20 127.03859:40 131.03522:40 143.03561:140 145.0513:40 149.04568:40 161.04543:140 163.06105:239 170.23132:20 171.45952:20 172.52269:20 179.0554:180 181.50745:20 182.58469:20 183.79968:20 185.14473:20 205.07074:200 217.07153:20 247.0836:140 265.07788:20 289.0936…
66	Tiliroside	C30H26O13	[M+H]+	595.14	595.135	-7.9141	8.22762	131.05034:20 137.06069:20 149.05683:20 151.07853:20 159.08061:20 191.0389:20 281.08228:20 285.10962:20 293.07934:20 295.08695:20 307.09084:20 319.07888:20 325.07221:20 325.10414:40 339.09041:20 387.1333:20 401.13401:40 419.14808:20 429.11628:60 429.13457:80 443.13766:40 459.13635:40 459.18524:40 475.09326:20 475.13373:40 517.14968:20 549.17895:20 577.18151:40 593.16571:20 595.01905:20 595.04652:4…
67	Polyphyllin VI	C39H62O13	[M+Na]+	761.408	761.406	-3.41473	8.56653	149.06287:20 184.07399:40 223.08347:40 227.06795:20 231.06173:20 281.04328:20 282.05471:20 283.04634:20 323.08865:20 325.10684:20 325.11484:40 349.09753:20 416.04698:20 427.10258:20 473.12757:20 506.10494:20 595.13687:20 615.3588:20 761.16446:20 761.21004:80 761.2441:140 761.26568:100 761.30795:60 761.40706:1090 761.45969:92 761.48602:24 762.22403:20 762.27209:20 762.40313:40 762.4219:20
68	Pinocembrin	C15H12O4	[M+H]+	257.081	257.08	-1.55593	8.4778	50.01354:20 51.02214:40 53.03877:20 55.01778:80 65.037:40 67.01757:120 67.02626:20 68.99767:160 69.02978:40 69.03466:100 77.03856:320 79.01759:20 79.05529:200 81.03313:20 83.01097:40 91.05464:100 97.02714:40 102.04405:22 103.04107:22 103.05437:686 105.03425:42 105.06991:40 107.04768:100 111.00744:60 115.05536:40 117.06767:20 123.04283:20 125.02333:20 127.05683:20 128.06392:20 129.0691:22 130.6188…
69	5,7-Dihydroxyflavanone	C15H12O4	[M-H]-	255.066	255.066	0.078411	8.47	51.02465:60 57.03301:40 57.32753:20 59.01346:100 63.02389:1676 63.99537:20 64.79162:47 65.00322:3068 65.0407:35 67.01944:41 68.99833:432 77.04035:60 79.01952:60 79.95655:60 80.02646:120 83.0138:1090 84.99277:40 89.00243:84 91.05603:40 93.03479:20 94.0057:20 95.01246:60 101.03935:259 103.05501:120 105.03466:23 106.66241:22 107.01374:1063 108.02167:380 109.03017:40 115.05572:100 117.03457:80 117.07…
70	Neohesperidin Dihydrochalcone	C28H36O15	[M+Na]+	635.19	635.188	-2.3615	8.95672	51.02243:20 121.02798:20 123.04416:40 137.06023:140 155.06645:20 255.09411:60 255.10423:80 267.06147:20 287.1001:20 339.08327:20 347.09756:60 349.06639:40 351.07366:40 351.09156:40 363.04387:20 363.06796:40 363.0854:200 441.10285:40 467.10467:20 471.13152:20 471.15374:20 481.12605:20 484.11076:40 484.12301:20 485.1014:60 485.1233:120 487.10104:20 487.13885:80 487.16393:20 497.47843:20 497.49715:4…
71	Agnuside	C22H26O11	[M+Na]+	489.13	489.132	3.47556	8.97473	353.09951:20 489.06089:20 489.08127:20 489.09938:40 489.13182:241 489.16481:40 489.193:80
72	Ruscogenin	C27H42O4	[M+Na]+	453.297	453.298	1.10303	9.10045	107.05052:20 123.0462:20 149.06115:20 153.05456:80 165.05511:60 167.06976:20 271.09599:20 285.06983:40 317.06664:20 317.09079:40 317.10431:60 337.09727:20 451.81942:20 453.21324:20 453.2285:20 453.2435:42 453.29797:1162 453.34489:44 453.38435:22 454.30053:40
73	Dactylin	C28H32O17	[M+H]+	641.171	641.179	7.28354	9.06428	175.07289:10 177.05418:10 179.07197:10 217.04388:10 231.05785:10 281.07591:10 283.10406:10 313.09743:10 327.05974:20 339.06316:20 339.0791:10 353.10303:10 457.09302:10 505.11215:10 505.13027:30 505.16393:10 505.19351:20 559.11227:10 581.22033:10 595.15065:10 595.15939:10 595.175:10 623.17261:10 639.04313:20 641.06406:10 641.08661:20 641.10631:30 641.17689:760 641.24586:20 641.30867:26 641.34188:2…
74	Alkaloid derivative	C37H46N4O8S	[M+Na]+	729.29	729.293	3.86677	9.15438	165.05363:10 195.06316:170 213.07373:40 281.09962:240 281.12315:20 299.10998:120 313.10248:10 319.09911:10 367.13638:240 385.09356:10 385.12437:20 385.14712:120 387.12237:10 440.118:10 441.08612:10 441.13665:10 453.126:20 453.1746:210 454.17635:10 471.1471:40 471.18493:130 539.20967:130 557.18475:10 557.22274:100 579.20529:10 593.16342:10 593.20329:10 609.19261:10 609.21219:10 625.24422:130 643.2…
75	Ophiopogonin D derivative	C38H58O12	[M+H]+	707.399	707.4	1.25813	9.4762	53.03776:20 55.01746:20 55.05386:41 57.03327:242 59.04733:40 61.02806:20 63.04716:20 67.05437:80 69.03336:180 69.06707:40 69.07076:60 70.81805:40 71.01327:40 71.01746:23 71.04914:1137 73.02886:120 75.04228:60 77.03906:60 79.05121:60 79.05559:120 81.03251:80 81.06943:100 83.04961:160 83.08492:20 85.02844:1804 87.04331:108 91.05364:60 93.06895:100 95.0495:120 95.08616:120 97.02878:163 97.06286:80 9…
76	Licoflavone A	C20H18O4	[M+H]+	323.128	323.126	-5.57055	9.40592	323.09632:20 323.11628:40 323.13036:20
77*	trans-pterostilbene	C16H16O3	[M-H]-	255.103	255.102	-2.58719	9.45248	50.01297:20 50.67897:20 50.99973:20 51.1087:20 51.43779:20 51.5307:20 51.55569:20 51.58435:20 51.61739:40 51.6899:20 51.85156:20 51.92345:20 52.08511:20 52.14274:20 52.45987:20 52.55723:40 52.58865:20 52.60683:20 52.76732:20 53.24127:20 53.38997:40 53.43938:20 53.64947:20 53.75711:20 53.81341:20 54.7614:20 55.15751:20 55.26018:20 55.34163:20 55.36143:20 55.56649:20 55.61572:20 55.71614:20 55.7971…
78	Polyphyllin derivative	C45H70O16	[M+FA-H]-	911.465	911.463	-1.20685	9.77007	59.01451:80 71.01331:20 83.01526:20 89.02346:80 101.02476:40 103.04031:60 113.02294:40 119.03433:60 127.0431:20 131.0294:20 143.03442:80 161.04718:20 163.06215:160 170.63383:20 179.05548:60 190.56224:20 193.99989:20 205.0703:40 247.06012:20 247.07703:40 247.08989:20 289.09866:40 299.09589:20 507.30762:40 573.34814:40 611.22791:21 653.18054:20 701.37085:20 719.32306:21 719.36523:21 719.40234:507 7…
79	Methylophiopogonanone B	C19H20O5	[M+H]+	329.14	329.139	-4.58771	9.58188	51.0225:20 62.96351:20 65.03765:20 77.01409:20 77.03945:160 78.04614:80 80.97517:100 91.05378:100 98.66157:22 98.98378:716 98.9932:22 100.98851:40 106.04169:20 106.04643:20 107.05063:40 115.05163:20 120.6724:23 121.02955:25 121.06487:1719 122.04393:20 123.08087:43 137.06119:80 148.0464:21 149.0251:40 149.06212:60 151.08244:20 174.98975:40 174.99962:60 176.99435:40 179.0698:60 193.08392:20 207.064…
80	Spirostane -2H, + 1O, O-Pen-dHex	C38H60O12	[M+Na]+	731.398	731.397	-1.36725	9.75985	132.90856:20 301.08469:20 301.10364:20 319.10244:60 585.31508:40 585.34045:100 585.36792:20 595.15476:20 729.00017:20 731.13495:20 731.1807:20 731.23696:60 731.2651:60 731.2939:80 731.32553:140 731.39664:3632 731.47606:52 732.36119:20 732.3892:60 732.41937:20
81	Amarogentin	C29H30O13	[M+Na]+	609.15	609.152	3.90708	10.0458	131.07861:10 131.08271:10 143.07604:10 144.08013:10 148.07387:20 152.04729:20 159.07045:10 160.07697:10 167.07058:10 174.09179:130 176.10568:10 188.10905:30 192.10824:10 195.06526:190 200.1028:20 215.10981:10 222.09147:10 222.11206:10 224.13333:20 236.1321:30 262.12254:10 267.10786:10 281.08171:10 288.13755:10 323.0931:10 336.16458:20 348.15816:20 355.07464:10 365.19078:30 368.14422:10 368.18154:…
82	Isoastragaloside I	C45H72O16	[M+H]+	869.49	869.489	-1.48363	10.4346	69.07381:20 71.04908:80 81.06955:20 83.04967:60 85.02904:140 103.03952:20 109.10479:20 111.04005:20 111.04587:20 115.07898:20 121.10035:60 127.03927:20 127.10796:21 129.05422:200 133.06273:20 133.1017:20 133.10702:20 135.11662:20 141.05028:20 143.08679:20 145.05059:20 145.103:40 147.0648:120 147.11725:40 149.13296:20 153.05273:40 155.085:20 157.10231:40 163.0599:40 169.12154:20 171.06599:20 171.1…
83	Dioscin	C45H72O16	[M+Na]+	891.47	891.47	-0.190696	10.4346	495.16928:20 745.39615:20 745.42081:40 888.48986:20 888.52678:40 891.20944:20 891.23346:40 891.25631:40 891.28416:80 891.32767:40 891.36157:80 891.38462:100 891.4716:4957 891.59458:20 892.45927:100 892.47912:100
84	3-Acetoxy-5-hydroxypregnane-6,20-dione	C27H40O5	[M+Na]+	467.277	467.277	-0.192605	10.6671	109.10424:20 121.06525:20 167.0692:20 331.10124:20 331.14409:20 449.27095:40 449.28289:20 465.71339:40 465.73147:40 465.75046:20 465.77746:20 467.11518:20 467.1567:60 467.18454:70 467.19173:20 467.21165:60 467.27585:4673 467.74389:29 468.28245:80 468.7651:20
85	Hemslecin A	C32H50O8	[M+Na]+	585.34	585.343	5.46691	10.6671	121.06726:20 137.05835:20 269.11301:40 299.12849:20 313.10007:20 396.26879:20 445.12065:20 468.1956:20 585.14011:20 585.18017:21 585.19949:60 585.24825:40 585.2794:40 585.33885:1022 586.34851:40
86	Lucidenic acid D	C29H38O8	[M+H]+	515.264	515.264	-0.426965	10.7729	401.21909:20 444.18039:20 487.25275:22 487.26596:20 513.56263:20 515.149:20 515.16824:20 515.18927:41 515.21726:41 515.26326:848 515.32886:22 515.35531:20 516.27143:20
87	Prosapogenin A	C39H62O12	[M+Na]+	745.41	745.413	3.79657	11.2195	132.90694:10 349.12111:10 599.35919:30 742.94066:10 742.96661:20 744.20252:10 745.18215:20 745.23456:30 745.26463:30 745.29253:30 745.30752:10 745.32401:30 745.41361:1312 745.49737:31 746.37711:10 746.41583:20 746.44551:10
88	9-HODE	C18H32O3	[M-H]1-	295.228	295.228	1.99846	11.6373	58.00651:2 59.01485:5 61.89701:2 71.01143:2 97.06624:2 111.08118:2 123.07869:2 155.14462:2 167.14281:2 183.01405:2 221.19643:5 223.20502:2 247.21231:5 249.00356:2 249.22362:7 265.21793:37 275.20181:5 277.21686:52 277.2641:2 293.21173:7 294.26263:2 295.07617:2 295.10355:3 295.13278:10 295.22803:432 295.28519:5 295.30383:5
89	Oleic acid epoxide	C18H34O3	[M-H]-	297.244	297.243	-2.32133	12.7863	59.01315:4 60.8048:4 64.94727:4 71.01053:4 79.95723:8 83.04928:4 119.04965:40 133.06657:20 155.99107:4 170.00749:4 181.15698:4 183.01224:144 183.0323:4 184.01823:28 196.3745:4 197.02789:108 197.04996:4 198.03494:28 211.05164:4 212.05611:8 223.20892:12 225.05704:8 236.09605:4 239.07243:4 247.20488:4 249.22417:12 251.23782:72 251.25693:12 253.25072:4 261.22125:8 267.10083:4 267.95132:4 277.20892:4 …
90	Corynoxeine	C22H26N2O4	[M+H]+	383.2	383.204	4.93215	13.9672	105.03258:10 114.98233:10 134.95684:20 136.96947:10 152.96777:10 164.97159:10 164.99902:20 180.95276:10 180.9589:20 181.08858:10 198.96907:10 207.06453:20 208.9687:20 208.98953:30 211.0562:10 225.07566:20 237.02465:20 253.06673:10 265.03134:10 267.1203:120 271.07893:10 281.13542:50 293.07448:10 309.14083:10 326.0785:10 327.04888:10 327.14065:140 347.30556:10 381.93617:10 383.12824:20 383.16245:10…
91	Cephaeline	C28H38N2O4	[M+H]+	467.29	467.292	3.4026	15.2281	57.07102:4 88.01949:4 133.10345:4 225.12932:4 265.16263:4 426.14834:4 467.10255:4 467.21097:8 467.22646:4 467.29165:237 467.34929:4 467.35947:8
92	Gomisin H	C23H30O7	[M+Na]+	441.19	441.188	-3.62656	15.5588	309.19172:10 441.12898:10 441.15084:20 441.18755:433 441.31969:20 441.35371:10
93	Palmitoleic acid	C16H30O2	[M-H]-	253.218	253.217	-1.97458	15.9779	253.21858:40 253.23793:7
94*	Oleanolic acid	C30H46O3	[M+H]+	455.35	455.35	0.19765	16.8596	133.08282:7 453.8436:7 453.85995:13 455.21509:13 455.24333:7 455.27292:13 455.29439:27 455.34934:1328 455.39078:23 455.42404:7 455.49177:7 456.34816:13 456.36197:13 456.38588:7
95	Macamide Impurity 10	C26H41NO2	[M+Na]+	422.303	422.304	1.42078	17.8192	422.28621:7 422.30364:20
96	2-(4-oxoquinazolin-3(4H)-yl)ethyl isobutyrate	C14H16N2O3	[M+H]+	261.13	261.132	5.74427	23.3535	261.10927:21 261.13087:328 261.17379:21 261.2271:20
